# Supplementary material for: Analysis of modularity and integration suggests evolution of dragonfly wing venation mainly in response to functional demands
Source: J R Soc Interface. 2018 Aug 29;15(145):20180277. doi: 10.1098/rsif.2018.0277 (PMC6127186; doi:10.1098/rsif.2018.0277)
Supplement: Supporting Table S2 [file rsif20180277supp4.xlsx]

## Sheet: LM definitions
Landmark defintions for fore- and hindwing of the full landmark set
Note: Landmark numbers DO NOT imply homology of landmarks between fore- and hindwings.
Wing	LM no.	Definition	Wing	LM no.	Definition
FW	1	Costal insertion of first antennodal crossvein	HW	1	Costal insertion of first antennodal crossvein
FW	2	Costal insertion of fourth antennodal crossvein	HW	2	Radius - arculus connection
FW	3	Arculus - RP1 connection	HW	3	Arculus - RP1 connection
FW	4	Arculus - supratriangle connection	HW	4	Arculus - supratriangle connection
FW	5	Arculus - MA connection	HW	5	First MA - CuA crossvein
FW	6	First MA - CuA crossvein	HW	6	Arculus - MA connection
FW	7	LM11 - costa extension	HW	7	Distal membranule - CuA connection (apical origin of anal triangle)
FW	8	Subcostal insertion of fourth antennodal crossvein	HW	8	AA2 - CuA connection (distal origin of anal triangle)
FW	9	Radius insertion of fourth antennodal crossvein	HW	9	AA1 - CuA connection (Apical origin of anal loop)
FW	10	Subcosta - radius connection at apex of wing	HW	10	Subcosta - radius connection at apex of wing
FW	11	Apical corner of triangle (MA - MP connection)	HW	11	End of RP1 at apex of wing
FW	12	End of RP1 at apex of wing	HW	12	AA1 cornerpoint
FW	13	LM14 - wing margin extension (orthogonal to wing margin)	HW	13	Postiormost point of anal triangle
FW	14	Posterior corner of triangle (origin of MP)	HW	14	LM20 - wing margin extension
FW	15	Costal insertion of sixth antennodal crossvein	HW	15	Costal insertion of fourth antennodal crossvein
FW	16	LM19 - subcosta extension	HW	16	Subcostal insertion of fourth antennodal crossvein
FW	17	Radius insertion of sixth antennodal crossvein	HW	17	Radius insertion of fourth antennodal crossvein
FW	18	Second RP1 antennodal cross vein	HW	18	RP2 - wing margin connection
FW	19	Distal corner of triangle	HW	19	Apical corner of triangle
FW	20	Fourth vein crossing with MP	HW	20	CuA - triangle connection
FW	21	LM19 - wing margin extension (orthogonal to wing margin)	HW	21	CuA - anal loop connection
FW	22	Second antennodal crossvein of costa counted from nodus	HW	22	IRP2 - wing margin connection (proximal part of IRP2 fork, if forked)
FW	23	Second antennodal crossvein of subcosta counted from nodus	HW	23	Ninth crossvein - IRP2 counted from LM40
FW	24	Second antennodal crossvein of radius counted from nodus	HW	24	Distal radius - pterostigma crossvein connection
FW	25	Apical corner of bridge	HW	25	Second RP1 antennodal cross vein
FW	26	RP3-4 - RP1 split	HW	26	Distal corner of triangle
FW	27	Fourth MA crossvein counted from LM19	HW	27	Third vein crossing with MP
FW	28	Second crossing of a vein within Mspl area and Mspl	HW	28	LM26 - wing margin extension (orthogonal to wing margin)
FW	29	Eighth vein crossing with MP	HW	29	Distal subcosta - pterostigma crossvein connection
FW	30	LM25 - wing margin extension (orthogonal to wing margin)	HW	30	Sixth crossvein - IRP2 counted from LM40
FW	31	Nodus (costa)	HW	31	Ninth RP2 antennodal crossveins distal of nodus
FW	32	Nodus (subcosta)	HW	32	RP3-4 - RP1 split
FW	33	Nodus (radius)	HW	33	Apical corner of bridge
FW	34	Nodus (bridge)	HW	34	Fourth MA crossvein counted from LM26
FW	35	MP - wing margin	HW	35	Sixth vein crossing with MP
FW	36	Second subcostal antennodal crossveins distal of nodus	HW	36	LM33 - wing margin extension (orthogonal to wing margin)
FW	37	Second radius antennodal crossveins distal of nodus	HW	37	Nodus (costa)
FW	38	Second RP1 antennodal crossveins distal of nodus	HW	38	Nodus (subcosta)
FW	39	Second RP2 antennodal crossveins distal of nodus	HW	39	Nodus (radius)
FW	40	Distal corner of bridge	HW	40	Nodus (bridge)
FW	41	Fourth RP3-4 crossvein	HW	41	MP - wing margin
FW	42	Eighth MA crossvein counted from LM19	HW	42	Third subcostal antennodal crossveins distal of nodus
FW	43	Curvature maximum of Mspl	HW	43	First radius antennodal crossveins distal of nodus
FW	44	LM40 - wing margin extension (orthogonal to wing margin)	HW	44	Third RP1 antennodal crossvein crossing distal of nodus (crossvein posterior of RP1)
FW	45	Second antennodal crossvein - subcosta connection counted from PT	HW	45	Third RP2 antennodal crossveins distal of nodus
FW	46	Second antennodal crossvein - radius connection counted from PT	HW	46	Distal corner of bridge
FW	47	Fourth RP1 antennodal crossvein crossing distal of nodus	HW	47	Third RP3-4 crossvein
FW	48	Sixth RP2 antennodal crossveins distal of nodus	HW	48	Seventh MA crossvein counted from LM26
FW	49	Second crossvein - IRP2 counted from LM40	HW	49	Curvature maximum of Mspl
FW	50	Curvature maximum of Rspl	HW	50	LM46 - wing margin extension (orthogonal to wing margin)
FW	51	Eighth RP3-4 crossvein	HW	51	Sixth subcostal antennodal crossveins distal of nodus
FW	52	RP3-4 - wing margin connection	HW	52	Proximal radius - pterostigma crossvein connection
FW	53	Proximal subcosta - pterostigma crossvein onnection	HW	53	Sixth RP1 antennodal crossvein crossing distal of nodus (crossvein posterior of RP1)
FW	54	Proximal radius - pterostigma crossvein connection	HW	54	Sixth RP2 antennodal crossveins distal of nodus
FW	55	RP2 - wing margin connection	HW	55	Third crossvein - IRP2 counted from LM40
FW	56	Tenth RP2 antennodal crossveins distal of nodus	HW	56	Curvature maximum of Rspl
FW	57	Fourth crossvein - IRP2 counted from LM40	HW	57	Sixth RP3-4 crossvein
FW	58	IRP2 - wing margin connection (proximal part of IRP2 fork, if forked)	HW	58	RP3-4 - wing margin connection
FW	59	Tenth crossvein - IRP2 counted from LM40	HW	59	MA - wing margin connection
FW	60	Distal subcosta - pterostigma crossvein connection	HW	60	Proximal subcosta - pterostigma crossvein connection
FW	61	Distal radius - pterostigma crossvein connection
FW	62	Sixth RP1 antennodal crossvein crossing distal of nodus
